# Supplementary material for: Luminescence Enhancement and Temperature Sensing Properties of Hybrid Bismuth Halides Achieved via Tuning Organic Cations
Source: Molecules. 2023 Mar 4;28(5):2380. doi: 10.3390/molecules28052380 (PMC10005380; doi:10.3390/molecules28052380)
Supplement: Supplementary file 1 [file molecules-28-02380-s001.zip]

Archive with 1 entries (1 files):
- molecules-2229355-supplementary.pdf
